# Supplementary material for: Identification of sugar transporter genes and their roles in the pathogenicity of Verticillium dahliae on cotton
Source: Front Plant Sci. 2023 Jan 26;14:1123523. doi: 10.3389/fpls.2023.1123523 (PMC9910176; doi:10.3389/fpls.2023.1123523)
Supplement: Supplementary file 2 [file Table_1.xlsx]

## Sheet: Sheet1
Table S1 A list of the 30 ST proteins from other fungi used in the phylogenetic analysis
Nomenclature	GenBank accession number
mstA_anig	CAK46369.1
mstH_anig	CAK97262.1
mstC_anig	CAK47634.1
mstG_anig	CAK96468.1
gatA_anig	CAK48520.1
xltA_anig	CAK44971.1
LAT2_amon	AAX98668.1
XAT1_ncra	XP_961039.2
STL1_scer	NP_010825.3
NCU00821_ncra	XP_964364.3
LacpB/cltB_anid	XP_660418.1
LacpA_anid	ACV04919.1
cltA_anid	XP_681616.1
ITR1_scer	NP_010785.1
MAL11_scer	NP_011805.3
Qa_ncra	XP_959616.1
GalA_ncra	XP_963898.1
XltB_anig	XP_025455052.1
xtrD_anid	XP_657854.1
araT_stip	XP_001382755.2
HGT1_kmar	XP_022674058.1
hxtA_anid	XP_664527.1
XltC_anig	XP_025450664.1
XYT1_ncra	XP_960171.3
GAL2_scer	NP_013182.1
HXT13_scer	NP_010845.1
SNF3_scer	NP_010087.1
hxt1_umay	XP_011391314.1
hgt2_ncra	XP_959411.2
Srt1_umay	XP_011388674.1
