# Supplementary material for: Identification of sugar transporter genes and their roles in the pathogenicity of Verticillium dahliae on cotton
Source: Front Plant Sci. 2023 Jan 26;14:1123523. doi: 10.3389/fpls.2023.1123523 (PMC9910176; doi:10.3389/fpls.2023.1123523)
Supplement: Supplementary file 3 [file Table_2.xlsx]

## Sheet: Sheet1
Table S2 Primer sequences used in this study
Gene name	Primer name	Primer sequence（5′–3′）	Destination
VdST3 (VDAG_07563)	VdST3-F1	GGAATTCAGATCACGGGCATCGTCTTC	PCR
	VdST3-R1	GGGGTACCGGCAATCTTGACGACGGAGA	PCR
	VdST3-F2	GGAATTCTCTACCAGACCTGACGATCC	PCR
	VdST3-R2	GGGGTACCAGAAGCAACCGAGGTTGTAG	PCR
	VdST3-qF1	ATTGTTGGTCGCATCATCAC	qRT-PCR
	VdST3-qR1	CAGGCGACACTACCATCAG	qRT-PCR
	VdST3-qF2	TCTACCAGACCTGACGATCC	qRT-PCR
	VdST3-qR2	ATACCACCCATCACACCTTG	qRT-PCR
VdST12 (VDAG_04513)	VdST12-F1	GGAATTCGGGTCTCATGATCCTCAACA	PCR
	VdST12-R1	GGGGTACCCTTGGAGTGGTACTGCACCT	PCR
	VdST12-F2	GGAATTCTTCCAGCTCTTCTTCCTGTG	PCR
	VdST12-R2	GGGGTACCCGTCAGAGATACCAGCGTTT	PCR
	VdST12-qF1	TCTTCTTCGAGCTGTGCTTC	qRT-PCR
	VdST12-qR1	CTTGGAGTGGTACTGCACCT	qRT-PCR
	VdST12-qF2	AGTTTGAGTTCCGCGAGATT	qRT-PCR
	VdST12-qR2	GCGTTTCCATACAGGAGAGA	qRT-PCR
Tubulin	Tubulin-F	TCCACCTTCGTCGGTAACTC	qRT-PCR
	Tubulin-R	GCCTCCTCCTCGTACTCCTC	qRT-PCR
Ve-ITS1	Ve-ITS1-F	AAAGTTTTAATGGTTCGCTAAGA	qRT-PCR
ST-VE1	ST-VE1-R	CTTGGTCATTTAGAGGAAGTAA	qRT-PCR
GhUBQ7	UBQ7-F	GAAGGCATTCCACCTGACCAAC	qRT-PCR
	UBQ7-R	CTTGACCTTCTTCTTCTTGTGCTTG	qRT-PCR
