# Supplementary material for: Identification of sugar transporter genes and their roles in the pathogenicity of Verticillium dahliae on cotton
Source: Front Plant Sci. 2023 Jan 26;14:1123523. doi: 10.3389/fpls.2023.1123523 (PMC9910176; doi:10.3389/fpls.2023.1123523)
Supplement: Supplementary file 4 [file Table_3.xlsx]

## Sheet: Sheet1
Table S3 The asiRNA sequences used in this study
Gene	asiRNA	sense strand	antisense strand
VdST3	asiR201	GCUGUUCGGUUAUGAUCAATT	UUGAUCAUAACCGAACAGCTT
	asiR1238	GCAUCGUCUUCCUCUUCAUTT	AUGAAGAGGAAGACGAUGCTT
VdST12	asiR815	CCAAUACGAGCACCAAAUATT	UAUUUGGUGCUCGUAUUGGTT
	asiR1436	AGCUGUGCUUCGUCUUCUATT	UAGAAGACGAAGCACAGCUTT
NC		UUCUCCGAACGUGUCACGUTT	ACGUGACACGUUCGGAGAATT
