# Supplementary material for: Identification of sugar transporter genes and their roles in the pathogenicity of Verticillium dahliae on cotton
Source: Front Plant Sci. 2023 Jan 26;14:1123523. doi: 10.3389/fpls.2023.1123523 (PMC9910176; doi:10.3389/fpls.2023.1123523)
Supplement: Supplementary file 5 [file Table_4.xlsx]

## Sheet: Sheet1
Table S4 Characteristics of the sugar transporters in V. dahliae
Clade	Nomenclature	Gene ID	Chr	PL(aa)	MW(KDa)	pI	TMD	SCLpred	Gene description
Ⅰ	VdST1	VDAG_10458	Unknown	533	57.44	6.34	10	Vacuolar	sugar transporter STL1
	VdST2	VDAG_05113	4	601	66.3	7.46	12	Plasma membrane	sugar transporter STL1
	VdST3	VDAG_07563	5	544	60.34	6.2	9	Plasma membrane	sugar transporter STL1
	VdST4	VDAG_09702	3	442	48.74	7.95	10	Plasma membrane	sugar transporter STL1
Ⅱ	VdST5	VDAG_03599	3	548	59.91	5.5	12	Plasma membrane	lactose permease
	VdST6	VDAG_05566	2	474	52.4	5.94	9	Plasma membrane	lactose permease
	VdST7	VDAG_06238	8	548	60.32	5.88	12	Plasma membrane	lactose permease
	VdST8	VDAG_08212	6	535	58.9	5.97	12	Plasma membrane	lactose permease
	VdST9	VDAG_09325	4	538	61.29	8.27	8	Endoplasmic reticulum	lactose permease
	VdST10	VDAG_09821	3	551	61.51	7.57	10	Plasma membrane	lactose permease
	VdST11	VDAG_01299	1	529	59.35	5.98	12	Plasma membrane	hexose transporter protein
	VdST12	VDAG_04513	1	542	60.67	6.17	12	Plasma membrane	hexose transporter protein
	VdST13	VDAG_05374	2	537	60.65	5.76	10	Plasma membrane	MFS hexose transporter
	VdST14	VDAG_04974	4	530	58.89	8.95	12	Plasma membrane	glucose transporter
	VdST15	VDAG_10174	Unknown	542	61.12	6.15	12	Plasma membrane	MFS domain-containing protein
	VdST16	VDAG_10476	Unknown	510	55.64	5.33	12	Plasma membrane	sugar transporter
	VdST17	VDAG_03479	6	520	58.03	7.06	10	Plasma membrane	quinate permease
Ⅲ	VdST18	VDAG_06939	5	620	69.07	8.47	10	Plasma membrane	proton myo-inositol cotransporter
	VdST19	VDAG_07043	5	569	61.45	5.29	12	Plasma membrane/Golgi	myo-inositol transporter 1
	VdST20	VDAG_09734	3	634	71.53	8.55	10	Plasma membrane	major myo-inositol transporter iolT
	VdST21	VDAG_00876	1	669	73.43	9.52	10	Mitochondrial	sugar transporter
	VdST22	VDAG_01215	1	617	69.94	5.63	7	Plasma membrane	galactose-proton symporter
	VdST23	VDAG_02598	3	508	53.9	8.2	11	Vacuolar	MFS hexose transporter
	VdST24	VDAG_04528	1	599	67.71	8.64	10	Plasma membrane	Membrane transporter D1
Ⅳ	VdST25	VDAG_01684	7	541	59.73	7.6	12	Plasma membrane	maltose permease MAL31
	VdST26	VDAG_03237	6	542	60.44	6.35	10	Plasma membrane	maltose permease MAL31
	VdST27	VDAG_04820	3	520	56.31	6.47	12	Plasma membrane	maltose permease
	VdST28	VDAG_08168	6	565	63.14	6.22	12	Plasma membrane	maltose permease MAL31
	VdST29	VDAG_09121	4	583	64.79	6.53	12	Plasma membrane	maltose permease MAL31
	VdST30	VDAG_09371	4	551	61.94	6.22	12	Plasma membrane	maltose permease MAL31
	VdST31	VDAG_09847	1	535	58.4	8.37	12	Plasma membrane	maltose permease
	VdST32	VDAG_02488	3	550	60.76	8.35	12	Plasma membrane	general alpha-glucoside permease
	VdST33	VDAG_02887	3	565	63.25	7.96	12	Plasma membrane	general alpha-glucoside permease
	VdST34	VDAG_05348	2	589	65.5	8.61	12	Plasma membrane	alpha-glucosides permease MPH2/3
	VdST35	VDAG_05550	2	538	59.84	5.95	10	Plasma membrane	general alpha-glucoside permease
	VdST36	VDAG_06994	5	560	61.63	9.14	12	Plasma membrane	alpha-glucosides permease MPH2/3
	VdST37	VDAG_08286	6	553	61.18	8.5	10	Plasma membrane	alpha-glucosides permease MPH2/3
	VdST38	VDAG_04523	1	485	51.81	9.53	10	Plasma membrane	sugar transport protein
	VdST39	VDAG_06552	8	548	60.5	6.42	10	Plasma membrane	sugar transporter
	VdST40	VDAG_04203	1	472	51.93	9.43	8	Plasma membrane	low-affinity glucose transporter HXT1
Ⅴ	VdST41	VDAG_02089	7	533	59.21	8.93	12	Plasma membrane	quinate permease
	VdST42	VDAG_02178	7	482	53.81	6.92	10	Plasma membrane	quinate permease
	VdST43	VDAG_04787	3	537	58.42	6.17	12	Plasma membrane	quinate permease
	VdST44	VDAG_06201	8	537	58.89	8.47	10	Plasma membrane	quinate permease
	VdST45	VDAG_07259	5	544	60.04	7.93	10	Plasma membrane	quinate permease
	VdST46	VDAG_08176	6	542	60.13	8.57	11	Plasma membrane	quinate permease
	VdST47	VDAG_09521	7	521	57.5	6.55	10	Plasma membrane	quinate permease
	VdST48	VDAG_09991	4	559	61.68	6.37	8	Plasma membrane	quinate permease
	VdST49	VDAG_08381	Unknown	531	58.38	8.17	12	Plasma membrane	galactose-proton symporter
Ⅵ	VdST50	VDAG_07083	5	396	42.94	7.63	8	Plasma membrane	H+/hexose cotransporter 1
	VdST51	VDAG_05048	4	549	59.86	5.52	9	Plasma membrane	quinate permease
	VdST52	VDAG_08077	6	549	60.81	6.86	12	Nuclear	quinate permease
Ⅶ	VdST53	VDAG_07307	5	508	55.92	5.4	11	Plasma membrane	high-affinity glucose transporter
	VdST54	VDAG_09320	4	509	55.61	6.71	10	Plasma membrane	high-affinity glucose transporter
Ⅷ	VdST55	VDAG_00580	2	539	59.19	8.64	12	Plasma membrane	high-affinity glucose transporter RGT2
	VdST56	VDAG_00974	1	549	59.91	6.21	10	Plasma membrane	low-affinity glucose transporter HXT3
	VdST57	VDAG_02710	3	555	60.65	5.9	12	Plasma membrane	high-affinity glucose transporter SNF3
	VdST58	VDAG_02979	3	532	58.48	8.15	10	Plasma membrane	high-affinity glucose transporter RGT2
	VdST59	VDAG_08186	6	556	61.4	7.08	10	Plasma membrane	high-affinity glucose transporter ght2
	VdST60	VDAG_09071	4	545	59.56	9.03	10	Plasma membrane	high-affinity glucose transporter RGT2
	VdST61	VDAG_05443	2	533	58.17	6.86	12	Plasma membrane	galactose transporter
	VdST62	VDAG_03925	3	652	71.9	8.07	10	Plasma membrane	D-xylose-proton symporter
	VdST63	VDAG_07141	5	511	55.73	5.53	12	Plasma membrane	H+/hexose cotransporter
	VdST64	VDAG_09061	4	466	50.51	7.66	10	Plasma membrane	Ascus development protein
	VdST65	VDAG_09571	7	513	55.78	5.43	12	Plasma membrane	high-affinity glucose transporter
