# Supplementary material for: Identification of sugar transporter genes and their roles in the pathogenicity of Verticillium dahliae on cotton
Source: Front Plant Sci. 2023 Jan 26;14:1123523. doi: 10.3389/fpls.2023.1123523 (PMC9910176; doi:10.3389/fpls.2023.1123523)
Supplement: Supplementary file 6 [file Table_5.xlsx]

## Sheet: Sheet1
Ten conserved motifs commonly observed in VdST proteins
Motif	Length	Protein Sequence	Pfam Domain	HMM	Number of proteins
1	16	PESPRWLIRKGRLEEA	Sugar_tr	192-207	63
2	19	YFFLPETKGRTLEELDELF	Sugar_tr	434-452	62
3	21	PLYASEIAPPAIRGYLTALYQ	Sugar_tr	124-144	65
4	21	GWGPLPWVYPAEIFPLRLRAK	Sugar_tr	366-386	61
5	13	VDRFGRRPLLLIG	Sugar_tr	311-323	64
6	21	QQLSGINAISYYSTTIFQQAG	Sugar_tr	265-285	61
7	21	GYDTGLIGGVLAMPSFQEKFG	Sugar_tr	13-32	56
8	12	GDWAWRIPJALQ			61
9	21	ATNJAMLJAGRFLAGFGVGAL	Sugar_tr	101-118	63
10	15	GALLAGPLADRLGRR			53
